# Supplementary material for: A compiled dataset of ready-mix concrete Environmental Product Declarations for life cycle assessment
Source: Data Brief. 2023 Nov 26;52:109852. doi: 10.1016/j.dib.2023.109852 (PMC10777383; doi:10.1016/j.dib.2023.109852)
Supplement: Supplementary file 1 [file mmc1.zip › mmc1.py]

#!/usr/bin/env python
# coding: utf-8

# Script by Jonathan M. Broyles
# For the Data in Brief Submission
# Titled: A compiled dataset of ready-mix concrete mix Environmental Product Declarations for life cycle assessment
# Last Updated: November 5th, 2023


# Import Necessary Python Packages
import csv
import os
import numpy as np
import pandas as pd
import pdfplumber


# If the user needs to install pdfplumber:
# pip install pdfplumber
# See https://pypi.org/project/pdfplumber/ for further information


# # Creating the Database - Defining Sub-Databases for each Folder
# ## EXAMPLE: Create Sub-Databse for Eastern Concrete


# Have the directory to the folder with the EPDs handy

# Define the columns of information that you want to extract
cols = ["Company", "Company Location - Street", "Company Location - City", "Company Location - State", "Company Location - Zip",
        "Plant", "Plant Location - Street", "Plant Location - City", "Plant Location - State", "Plant Location - Zip",
        "EPD Program Operator", "EPD Date of Issue", "EPD Validity",
        "Mix Label", "Mix Description", "Concrete Compressive Strength", "Concrete Compressive Strength Unit", "Declared Unit", 
        "Product Components",
        "GWP (kg CO2-eq)", "A1 GWP", "A2 GWP", "A3 GWP", "A1-A3 GWP", 
        "Ozone Depletion Potential (kg CFC-11-eq)", "A1 ODP", "A2 ODP", "A3 ODP", "A1-A3 ODP",
        "Acidication Potential (kg SO2-eq)", "A1 AP", "A2 AP", "A3 AP", "A1-A3 AP",
        "Eutrophication Potential (kg N-eq)", "A1 EP", "A2 EP", "A3 AP", "A1-A3 AP",
        "Photochemical Ozone Creation Potential (kg O3-eq)", "A1 POCP", "A2 POCP", "A3 POCP", "A1-A3 POCP",
        "Abiotic Depletion, non-fossil (kg Sb-eq)", "A1 AD-NF", "A2 AD-NF", "A3 AD-NF", "A1-A3 AD-NF", 
        "Abiotic Depletion, fossil (MJ)", "A1 AD-F", "A2 AD-F", "A3 AD-F", "A1-A3 AD-F", 
        "Total Waste Disposed (kg)", "A1 Hazardous Waste Disposed (kg)", "A2 Hazardous Waste Disposed (kg)", 
        "A3 Hazardous Waste Disposed (kg)", "A1-A3 Hazardous Waste Disposed (kg)", "A1 Non-Hazardous Waste Disposed (kg)", 
        "A2 Non-Hazardous Waste Disposed (kg)", "A3 Non-Hazardous Waste Disposed (kg)", "A1-A3 Non-Hazardous Waste Disposed (kg)", 
        "Consumption of Freshwater (m3)", "A1 Consumption of Freshwater", "A2 Consumption of Freshwater", 
        "A3 Consumption of Freshwater", "A1-A3 Consumption of Freshwater", 
       "% Mixing Truck Energy", "LCI - Manufacturing Variability %", "LCI - Cement Accounts for %", "LCI - Cement Impact Variation %",
       "Primary Sources of LCI Data"]

# Define the user directory input
user_direc = input("Enter the path of your files: ") 
directory = os.fsencode(user_direc)

# Set up the loop to progress through the EPDs (in .pdf formats)
i = 1
lst = []
for file in os.listdir(directory):
    filename = os.fsdecode(file)
    if filename.endswith('.pdf'):
        all_text = '' # new line
        direc_and_file = (user_direc + '\\' + filename)
        with pdfplumber.open(direc_and_file, password="") as pdf:
            for pdf_page in pdf.pages:
                single_page_text = pdf_page.extract_text()
                all_text = all_text + '\n' + single_page_text
            all_text_split = all_text.split('\n')
            rows = all_text_split
            
            # Proceed with data extract / EPD data mining
            
            column_1 = rows[18].split(' ') # Obtain the Company's Name
            column_1 = ' '.join(column_1)
            
            column_2b = rows[19].split(' ')[:8] # Obtain the Company's Street Location
            if column_2b[-1] == "Eutrophication":
                column_2 = column_2b[:7]
                column_2 = ' '.join(column_2)
            else:
                column_2 = column_2b
                column_2 = ' '.join(column_2)
                
            column_3b = rows[20].split(' ')[:3] # Obtain the Company's City Location
            state2=['AL', 'AK', 'AS', 'AZ', 'AR', 'CA', 'CO', 'CT', 'DE', 'DC', 'FL', 'GA', 'GU', 'HI', 'ID', 'IL', 'IN', 'IA', 'KS', 'KY', 'LA', 'ME', 'MD', 'MA', 'MI', 'MN', 'MS', 'MO', 'MT', 'NE', 'NV', 'NH', 'NJ', 'NM', 'NY', 'NC', 'ND', 'MP', 'OH', 'OK', 'OR', 'PA', 'PR', 'RI', 'SC', 'SD', 'TN', 'TX', 'UT', 'VT', 'VI', 'VA', 'WA', 'WV', 'WI', 'WY']
            if column_3b[-1] in state2:
                column_3 = column_3b[:2]
                column_3 = ' '.join(column_3)
            elif column_3b[-2] in state2:
                column_3 = column_3b[0]
            else:
                column_3 = column_3b
                
            column_4b = rows[20].split(' ') # Obtain the Company's State Location
            if column_4b[1] in state2:
                column_4b = column_4b[1]
                column_4 = column_4b
            elif column_4b[2] in state2:
                column_4b = column_4b[2]
                column_4 = column_4b
            else:
                column_4 = "ERROR"
            
            column_5b = rows[20].split(' ') # Obtain the Company's Zip Code
            if column_5b[1] in state2:
                column_5b = column_5b[2]
                column_5 = column_5b
            elif column_5b[2] in state2:
                column_5b = column_5b[3]
                column_5 = column_5b
            else:
                column_5 = "ERROR"
            
            column_6b = rows[23].split(' ')[:4] # Obtain the Plant for the mix
            if column_6b[-1] == "Abiotic":
                column_6 = column_6b[:3]
                column_6 = ' '.join(column_6)
            else:
                column_6 = column_6b
                column_6 = ' '.join(column_6)
            
            column_7b = rows[24].split(' ')[:5] # Obtain the Plant's Street Location
            if column_7b[-1] == "Total":
                column_7 = column_7b[:4]
                column_7 = ' '.join(column_7)
            else:
                column_7 = column_7b
                column_7 = ' '.join(column_7)
            
            column_8b = rows[25].split(' ')[:2] # Obtain the Plant's City Location
            if column_8b[-1] in state2:
                column_8 = column_8b[0]
            else:
                column_8 = column_8b
                column_8 = ' '.join(column_8)
                                
            column_9b = rows[25].split(' ')[:3] # Obtain the Plant's State Location
            if column_9b[-1] in state2:
                column_9 = column_9b[-1]
            else:
                column_9 = column_9b[-2]
            
            column_10b = rows[25].split(' ') # Obtain the Plant's Zip Code
            column_10 = column_10b[-1]
            
            column_11b = rows[28].split(' ')[:3] # Obtain the EPD's Program Operator
            if column_11b[-1] == "aggregate":
                column_11 = column_11b[:2]
                column_11 = ' '.join(column_11)
            else:
                column_11 = column_11b
                column_11 = ' '.join(column_11)
            
            row_val = [idx for idx, s in enumerate(all_text_split) if 'DATE OF ISSUE' in s][0] + 1
            column_12b = rows[row_val].split(' ') # Obtain the EPD's Date of Issue
            column_12 = column_12b[0]
            
            column_13 = column_12b[-1] # Obtain the EPD's Last Date of Validity

            column_14 = rows[3].split(' ')[:2] # Obtain the Mix Label
            column_14 = ' '.join(column_14)
            
            row_val = [idx for idx, s in enumerate(all_text_split) if 'Description:' in s][0]
            column_15 = rows[row_val].split(' ') # Obtain the description
            column_15 = column_15[5:]
            if len(column_15) == 1:
                column_15 = column_15
            else:
                column_15 = ' '.join(column_15)
            
            row_val = [idx for idx, s in enumerate(all_text_split) if 'Description:' in s][0]
            row_val = row_val + 1
            column_16 = rows[row_val].split(' ') # Obtain the compressive strength
            column_16 = column_16[-5]
            if column_16 == '30111505:' or column_16 == "Ready":
                row_val = row_val + 1
                column_16 = rows[row_val].split(' ') # Obtain the compressive strength
                column_16 = column_16[-5]
            else:
                column_16 = column_16
            
            column_17 = rows[row_val].split(' ') # Obtain the description
            column_17 = column_17[-4:]
            column_17 = ' '.join(column_17)
            
            row_val = [idx for idx, s in enumerate(all_text_split) if 'Declared Unit' in s][0]
            column_18 = rows[row_val].split(' ') # Obtain the Declared Unit
            column_18 = ' '.join(column_18[-5:])
            
            row_val = [idx for idx, s in enumerate(all_text_split) if 'Product Components' in s][0]
            column_19a = rows[row_val].split(' ') # Obtain the Product Components
            column_19a = ' '.join(column_19a[5:])
            if column_19a.split(' ')[0] == "OPERATOR":
                column_19a = rows[row_val].split(' ') # Obtain the Product Components
                column_19a = ' '.join(column_19a[3:])
            elif column_19a.split(' ')[0] == "Product":
                column_19a = rows[row_val].split(' ') # Obtain the Product Components
                column_19a = ' '.join(column_19a[2:])
            else:
                column_19a = column_19a
            column_19b = rows[(row_val + 1)].split(' ')
            column_19b = ' '.join(column_19b[2:])
            column_19c = rows[(row_val + 2)].split(' ')[4:]
            column_19c = ' '.join(column_19c)
            if rows[(row_val + 3)].split(' ')[0] == "West":
                if len(rows[(row_val + 3)].split(' ')) == 4:
                    column_19d = ' '
                else:
                    column_19d = rows[(row_val + 3)].split(' ')[4:]
                    column_19d = ' '.join(column_19d)
            else:
                column_19d = rows[(row_val + 3)].split(' ')[4:]
                column_19d = ' '.join(column_19d)
            column_19 = column_19a + " " + column_19b + " " + column_19c + " " + column_19d
            
            row_val = [idx for idx, s in enumerate(all_text_split) if 'Global Warming Potential (kg CO2-eq)' in s][0]
            column_20 = rows[row_val].split(' ') # Obtain the GWP
            column_20 = column_20[-2]
            
            row_val = [idx for idx, s in enumerate(all_text_split) if "Impact Assessment Unit A1 A2 A3 Total" in s][0] + 1
            column_21s = rows[row_val].split(' ') # Obtain the GWP Breakdown by A1-A3 LCA Stage
            if column_21s[0] == 'Impact':
                column_21s = rows[(row_val+1)].split(' ')
                column_21 = column_21s[5]
                column_22 = column_21s[6]
                column_23 = column_21s[7]
                column_23 = column_21s[8]
            elif column_21s[0] == 'Global':
                column_21s = rows[row_val].split(' ')
                column_21 = column_21s[5]
                column_22 = column_21s[6]
                column_23 = column_21s[7]
                column_24 = column_21s[8]
            
            row_val = [idx for idx, s in enumerate(all_text_split) if 'Ozone Depletion Potential (kg CFC-11-eq)' in s][0]
            column_25 = rows[row_val].split(' ') # Obtain the ODP
            column_25 = column_25[-2]
            
            row_val = [idx for idx, s in enumerate(all_text_split) if "Impact Assessment Unit A1 A2 A3 Total" in s][0] + 2
            column_26s = rows[row_val].split(' ') # Obtain the ODP Breakdown by A1-A3 LCA Stage
            if column_26s[0] == 'Global':
                column_26s = rows[(row_val+1)].split(' ')
                column_26 = column_26s[-4]
                column_27 = column_26s[-3]
                column_28 = column_26s[-2]
                column_29 = column_26s[-1]
            elif column_26s[0] == 'Depletion':
                column_26s = rows[row_val].split(' ')
                column_26 = column_26s[-4]
                column_27 = column_26s[-3]
                column_28 = column_26s[-2]
                column_29 = column_26s[-1]
            
            row_val = [idx for idx, s in enumerate(all_text_split) if 'Acidification Potential (kg SO2-eq)' in s][0]
            column_30 = rows[row_val].split(' ') # Obtain the Acidification Potential
            column_30 = column_30[-2]
            
            row_val = [idx for idx, s in enumerate(all_text_split) if "Impact Assessment Unit A1 A2 A3 Total" in s][0] + 4
            column_31s = rows[row_val].split(' ') # Obtain the Acidication Potential Breakdown by A1-A3 LCA Stage
            if column_31s[0] == 'Eutrophication':
                column_31s = rows[(row_val+1)].split(' ')
                column_31 = column_31s[-4]
                column_32 = column_31s[-3]
                column_33 = column_31s[-2]
                column_34 = column_31s[-1]
            elif column_31s[0] == 'Acidification':
                column_31s = rows[row_val].split(' ')
                column_31 = column_31s[-4]
                column_32 = column_31s[-3]
                column_33 = column_31s[-2]
                column_34 = column_31s[-1]
            
            row_val = [idx for idx, s in enumerate(all_text_split) if 'Eutrophication Potential (kg N-eq)' in s][0]
            column_35 = rows[row_val].split(' ') # Obtain the Eutrophication Potential
            column_35 = column_35[-2]
            
            row_val = [idx for idx, s in enumerate(all_text_split) if "Impact Assessment Unit A1 A2 A3 Total" in s][0] + 3
            column_36s = rows[row_val].split(' ') # Obtain the Eutrophication Potential Breakdown by A1-A3 LCA Stage
            if column_36s[0] == 'Depletion':
                column_36s = rows[(row_val+1)].split(' ')
                column_36 = column_36s[-4]
                column_37 = column_36s[-3]
                column_38 = column_36s[-2]
                column_39 = column_36s[-1]
            elif column_36s[0] == 'Eutrophication':
                column_36s = rows[row_val].split(' ')
                column_36 = column_36s[-4]
                column_37 = column_36s[-3]
                column_38 = column_36s[-2]
                column_39 = column_36s[-1]
            
            row_val = [idx for idx, s in enumerate(all_text_split) if 'Photochemical Ozone Creation Potential' in s][0]
            column_40 = rows[row_val].split(' ') # Obtain the POCP
            column_40 = column_40[-2]
            
            row_val = [idx for idx, s in enumerate(all_text_split) if "Impact Assessment Unit A1 A2 A3 Total" in s][0] + 5
            column_41s = rows[row_val].split(' ') # Obtain the POCP Breakdown by A1-A3 LCA Stage
            if column_41s[0] == 'Acidification':
                column_41s = rows[(row_val+1)].split(' ')
                column_41 = column_41s[-4]
                column_42 = column_41s[-3]
                column_43 = column_41s[-2]
                column_44 = column_41s[-1]
            elif column_41s[0] == 'Formation':
                column_41s = rows[row_val].split(' ')
                column_41 = column_41s[-4]
                column_42 = column_41s[-3]
                column_43 = column_41s[-2]
                column_44 = column_41s[-1]
            
            row_val = [idx for idx, s in enumerate(all_text_split) if 'Abiotic Depletion, non-fossil (kg Sb-eq)' in s][0]
            column_45 = rows[row_val].split(' ') # Obtain the AD-non-Fossil
            column_45 = column_45[-2]
            
            row_val = [idx for idx, s in enumerate(all_text_split) if "Impact Assessment Unit A1 A2 A3 Total" in s][0] + 7
            column_46s = rows[row_val].split(' ') # Obtain the AD-non-Fossil Breakdown by A1-A3 LCA Stage
            if column_46s[0] == 'Resource':
                column_46s = rows[(row_val+1)].split(' ')
                column_46 = column_46s[-4]
                column_47 = column_46s[-3]
                column_48 = column_46s[-2]
                column_49 = column_46s[-1]
            elif column_46s[0] == 'Abiotic':
                column_46s = rows[row_val].split(' ')
                column_46 = column_46s[-4]
                column_47 = column_46s[-3]
                column_48 = column_46s[-2]
                column_49 = column_46s[-1]
            
            row_val = [idx for idx, s in enumerate(all_text_split) if 'Abiotic Depletion, fossil (MJ)' in s][0]
            column_50 = rows[row_val].split(' ') # Obtain the AD-Fossil
            column_50 = column_50[-2]
            
            row_val = [idx for idx, s in enumerate(all_text_split) if "Impact Assessment Unit A1 A2 A3 Total" in s][0] + 8
            column_51s = rows[row_val].split(' ') # Obtain the AD-Fossil Breakdown by A1-A3 LCA Stage
            if column_51s[4] == 'non-fossil':
                column_51s = rows[(row_val+1)].split(' ')
                column_51 = column_51s[-4]
                column_52 = column_51s[-3]
                column_53 = column_51s[-2]
                column_54 = column_51s[-1]
            elif column_51s[4] == 'fossil':
                column_51s = rows[row_val].split(' ')
                column_51 = column_51s[-4]
                column_52 = column_51s[-3]
                column_53 = column_51s[-2]
                column_54 = column_51s[-1]
            
            row_val = [idx for idx, s in enumerate(all_text_split) if 'Total Waste Disposed (kg)' in s][0]
            column_55 = rows[row_val].split(' ') # Obtain the Total Waste
            column_55 = column_55[-2]
            
            row_val = [idx for idx, s in enumerate(all_text_split) if 'Hazardous waste disposed* kg' in s][0]
            column_56 = rows[row_val].split(' ') # Obtain the A1 Hazardous Waste
            column_56 = column_56[-4]
            
            row_val = [idx for idx, s in enumerate(all_text_split) if 'Hazardous waste disposed* kg' in s][0]
            column_57 = rows[row_val].split(' ') # Obtain the A2 Hazardous Waste
            column_57 = column_57[-3]
            
            row_val = [idx for idx, s in enumerate(all_text_split) if 'Hazardous waste disposed* kg' in s][0]
            column_58 = rows[row_val].split(' ') # Obtain the A3 Hazardous Waste
            column_58 = column_58[-2]
            
            row_val = [idx for idx, s in enumerate(all_text_split) if 'Hazardous waste disposed* kg' in s][0]
            column_59 = rows[row_val].split(' ') # Obtain the A1-A3 Hazardous Waste
            column_59 = column_59[-1]
            
            row_val = [idx for idx, s in enumerate(all_text_split) if 'Non-hazardous waste disposed* kg' in s][0]
            column_60 = rows[row_val].split(' ') # Obtain the A1 Non-hazardous Waste
            column_60 = column_60[-4]
            
            row_val = [idx for idx, s in enumerate(all_text_split) if 'Non-hazardous waste disposed* kg' in s][0]
            column_61 = rows[row_val].split(' ') # Obtain the A2 Non-hazardous Waste
            column_61 = column_61[-3]
            
            row_val = [idx for idx, s in enumerate(all_text_split) if 'Non-hazardous waste disposed* kg' in s][0]
            column_62 = rows[row_val].split(' ') # Obtain the A3 Non-hazardous Waste
            column_62 = column_62[-4]
            
            row_val = [idx for idx, s in enumerate(all_text_split) if 'Non-hazardous waste disposed* kg' in s][0]
            column_63 = rows[row_val].split(' ') # Obtain the A1-A3 Non-hazardous Waste
            column_63 = column_63[-1]
            
            row_val = [idx for idx, s in enumerate(all_text_split) if 'Consumption of Freshwater (m3)' in s][0]
            column_64 = rows[row_val].split(' ') # Obtain the Consumption of Water
            column_64 = column_64[-2]
            
            row_val = [idx for idx, s in enumerate(all_text_split) if "Impact Assessment Unit A1 A2 A3 Total" in s][0] + 13
            column_65s = rows[row_val].split(' ') # Obtain the Consumption of Water Breakdown by A1-A3 LCA Stage
            if column_65s[0] == 'Non-renewable':
                column_65s = rows[(row_val+1)].split(' ')
                column_65 = column_65s[-4]
                column_66 = column_65s[-3]
                column_67 = column_65s[-2]
                column_68 = column_65s[-1]
            elif column_65s[0] == 'Consumption':
                column_65s = rows[row_val].split(' ')
                column_65 = column_65s[-4]
                column_66 = column_65s[-3]
                column_67 = column_65s[-2]
                column_68 = column_65s[-1]
            
            row_val = [idx for idx, s in enumerate(all_text_split) if 'LIFE CYCLE INVENTORY (LCI)' in s][0]
            row_val = row_val - 1
            column_69 = rows[row_val].split(' ') # Obtain the LCI % Mixing Truck
            if len(column_69) == 1:
                row_val = row_val - 1
                column_69 = rows[row_val].split(' ')
            column_69 = column_69[8]
            
            row_val = [idx for idx, s in enumerate(all_text_split) if 'LIFE CYCLE INVENTORY (LCI)' in s][0]
            row_val = row_val + 2
            column_70 = rows[row_val].split(' ') # Obtain the LCI Manufacturing %
            column_70 = column_70[8]
            
            row_val = [idx for idx, s in enumerate(all_text_split) if 'LIFE CYCLE INVENTORY (LCI)' in s][0]
            row_val = row_val + 2
            column_71 = rows[row_val].split(' ') # Obtain the LCI Cement %
            column_71 = column_71[-3]
            
            row_val = [idx for idx, s in enumerate(all_text_split) if 'LIFE CYCLE INVENTORY (LCI)' in s][0]
            row_val = row_val + 4
            column_72 = rows[row_val].split(' ') # Obtain the LCI Cement Impact %
            column_72 = column_72[0]
            
            row_val = [idx for idx, s in enumerate(all_text_split) if 'PRIMARY SOURCES OF LCI DATA' in s][0]
            column_73a = rows[(row_val + 1)].split(' ') # Obtain the Primary Sources of LCI Data
            column_73a = ' '.join(column_73a)
            column_73b = rows[(row_val + 2)].split(' ')
            column_73b = ' '.join(column_73b)
            column_73c = rows[(row_val + 3)].split(' ')
            column_73c = ' '.join(column_73c)
            column_73d = rows[(row_val + 4)].split(' ')
            column_73d = ' '.join(column_73d)
            column_73e = rows[(row_val + 5)].split(' ')
            column_73e = ' '.join(column_73e)
            column_73f = rows[(row_val + 6)].split(' ')
            column_73f = ' '.join(column_73f)
            column_73g = rows[(row_val + 7)].split(' ')
            column_73g = ' '.join(column_73g)
            column_73h = rows[(row_val + 8)].split(' ')
            column_73h = ' '.join(column_73h)
            column_73i = rows[(row_val + 9)].split(' ')
            column_73i = ' '.join(column_73i)
            column_73j = rows[(row_val + 10)].split(' ')
            column_73j = ' '.join(column_73j)
            if rows[(row_val + 11)].split(' ')[0] == "EEAASSTTEERRNN":
                column_73k = " "
                column_73l = " "
                column_73m = " "
                column_73n = " "
                column_73o = " "
                column_73p = " "
                column_73q = " "
                column_73r = " "
                column_73s = " "
                column_73t = " "
            else:
                column_73k = rows[(row_val + 11)].split(' ')
                column_73k = ' '.join(column_73k)
                if rows[(row_val + 12)].split(' ')[0] == "EEAASSTTEERRNN":
                    column_73l = " "
                    column_73m = " "
                    column_73n = " "
                    column_73o = " "
                    column_73p = " "
                    column_73q = " "
                    column_73r = " "
                    column_73s = " "
                    column_73t = " "
                else:
                    column_73l = rows[(row_val + 12)].split(' ')
                    column_73l = ' '.join(column_73l)
                    if rows[(row_val + 13)].split(' ')[0] == "EEAASSTTEERRNN":
                        column_73m = " "
                        column_73n = " "
                        column_73o = " "
                        column_73p = " "
                        column_73q = " "
                        column_73r = " "
                        column_73s = " "
                        column_73t = " "
                    else:
                        column_73m = rows[(row_val + 13)].split(' ')
                        column_73m = ' '.join(column_73m)
                        if rows[(row_val + 14)].split(' ')[0] == "EEAASSTTEERRNN":
                            column_73n = " "
                            column_73o = " "
                            column_73p = " "
                            column_73q = " "
                            column_73r = " "
                            column_73s = " "
                            column_73t = " "
                        else:
                            column_73n = rows[(row_val + 14)].split(' ')
                            column_73n = ' '.join(column_73n)
                            if rows[(row_val + 15)].split(' ')[0] == "EEAASSTTEERRNN":
                                column_73o = " "
                                column_73p = " "
                                column_73q = " "
                                column_73r = " "
                                column_73s = " "
                                column_73t = " "
                            else:
                                column_73o = rows[(row_val + 15)].split(' ')
                                column_73o = ' '.join(column_73o)
                                if rows[(row_val + 16)].split(' ')[0] == "EEAASSTTEERRNN":
                                    column_73p = " "
                                    column_73q = " "
                                    column_73r = " "
                                    column_73s = " "
                                    column_73t = " "
                                else:
                                    column_73p = rows[(row_val + 16)].split(' ')
                                    column_73p = ' '.join(column_73p)
                                    if rows[(row_val + 17)].split(' ')[0] == "EEAASSTTEERRNN":
                                        column_73q = " "
                                        column_73r = " "
                                        column_73s = " "
                                        column_73t = " "
                                    else:
                                        column_73q = rows[(row_val + 17)].split(' ')
                                        column_73q = ' '.join(column_73q)
                                        if rows[(row_val + 18)].split(' ')[0] == "EEAASSTTEERRNN":
                                            column_73r = " "
                                            column_73s = " "
                                            column_73t = " "
                                        else:
                                            column_73r = rows[(row_val + 18)].split(' ')
                                            column_73r = ' '.join(column_73r)
                                            if rows[(row_val + 19)].split(' ')[0] == "EEAASSTTEERRNN":
                                                column_73s = " "
                                                column_73t = " "
                                            else:
                                                column_73s = rows[(row_val + 19)].split(' ')
                                                column_73s = ' '.join(column_73s)
                                                if rows[(row_val + 20)].split(' ')[0] == "EEAASSTTEERRNN":
                                                    column_73t = " "
                                                else:
                                                    column_73t = rows[(row_val + 20)].split(' ')
                                                    column_73t = ' '.join(column_73t)
            column_73 = column_73a + " " + column_73b + " " + column_73c +  " " + column_73d + " " + column_73e + " " + column_73f + " " + column_73g + " " + column_73h + " " + column_73i + " " + column_73j + " " + column_73k + " " + column_73l + " " + column_73m + " " + column_73n + " " + column_73o + " " + column_73p + " " + column_73q + " " + column_73r + " " + column_73s + " " + column_73t
            
            # Compile the information obtained from the EPD
            new_row = [column_1, column_2, column_3, column_4, column_5, column_6, column_7, column_8, column_9, column_10,
                       column_11, column_12, column_13, column_14, column_15, column_16, column_17, column_18, column_19, column_20,
                      column_21, column_22, column_23, column_24, column_25, column_26, column_27, column_28, column_29, column_30,
                      column_31, column_32, column_33, column_34, column_35, column_36, column_37, column_38, column_39, column_40,
                      column_41, column_42, column_43, column_44, column_45, column_46, column_47, column_48, column_49, column_50,
                      column_51, column_52, column_53, column_54, column_55, column_56, column_57, column_58, column_59, column_60,
                      column_61, column_62, column_63, column_64, column_65, column_66, column_67, column_68, column_69, column_70,
                      column_71, column_72, column_73]
            
            # Append a list
            lst.append(new_row)
            
            # Print the # of EPDs that have been analyzed
            print(i)
            
            # Move on to the next EPD
            i = i + 1
            
# Convert the list of extracted data to a DataFrame
df_Eastern = pd.DataFrame(lst, columns=cols)


# An input bar will prompt you to provide the location of the folder with the EPDs.
# Then the # of EPDs that have been mined will be printed.
# Note that any entries with an "ERROR" needed to be manually checked.


df_Eastern


# Save the DataFrame to a .csv file
df_Eastern.to_csv("Compiled_Eastern_Concrete_Database.csv")


# The user can then adapt the above script to extract similar information from EPDs provided from other concrete producers.
